# Supplementary material for: Comparative Efficacy of Immune Checkpoint Inhibitors and Therapeutic Vaccines in Solid Tumors: A Systematic Review and Meta-Analysis of Randomized Controlled Trials
Source: Vaccines (Basel). 2025 Apr 17;13(4):423. doi: 10.3390/vaccines13040423 (PMC12030876; doi:10.3390/vaccines13040423)
Supplement: Supplementary file 1 [file vaccines-13-00423-s001.zip]

Archive with 1 entries (1 files):
- vaccines-3522523-supplementary.pdf
